# Supplementary material for: GADD45A regulates subcutaneous fat deposition and lipid metabolism by interacting with Stat1
Source: BMC Biol. 2023 Oct 9;21:212. doi: 10.1186/s12915-023-01713-z (PMC10561432; doi:10.1186/s12915-023-01713-z)
Supplement: Supplementary file 6 — Additional file 6: Table. S1. The primers sequence. [file 12915_2023_1713_MOESM6_ESM.xlsx]

## Sheet: Sheet1
	Table. S1.	The primers sequence
	PCR primers for mouse genotyping
	G45wt	5'-cct ctg ctt acc tct gca caa -3'
	G45cm	5'-gaa gac cta gac agc acg gtt -3'
	G45mt	5'-aga acg aga tca gca gcc tct -3'
	The primer sequence of real-time PCR
	p-18S-F	CCCACGGAATCGAGAAAGAG
	p-18S-R	TTGACGGAAGGGCACCA
	p-PPARγ-F	GGCGAGGGCGATCTTGACAG
	p-PPARγ-R	GATGCGAATGGCCACCTCTTT
	p-Leptin-F	GGCCCTATCTGTCCTACGTTGAAG
	p-Leptin-R	TGGAAGGCAGACTGGTGAGGAT
	p-FASN-F	GCAGGCGCGTGATGGGAATGGTG
	p-FASN-R	GCCCGAGCCCGAGTGGATGAGCA
	p-ATGL-F	GCACCTTCATTCCCGTGTAC
	p-ATGL-R	TTGTCTGAGATGCCACCGTC
	p-HSL-F	CCCCCGTGCGCTGGAGGAGT
	p-HSL-R	GGGAGGGGGAGGCGGCAGAC
	p-Perilipin1-F	CCCCCTGGTGGCGTCTGTAT
	p-Perilipin1-R	ACTGGAGGGCCGGTATCTTTTCT
	p-FABP4-F	TGGAAACTTGTCTCCAGTG
	p-FABP4-R	GGTACTTTCTGATCTAATGGTG
	p-CEBP/α-F	AACAACTGAGCCGCGAACTGGA
	p-CEBP/α-R	CTTGAGATCTGGAGACCCGAAACC
	p-ADIPOQ-F	CTCCTTCCACGTCACGGTCT
	p-ADIPOQ-R	CCAGATAGAGGAGCACAGAGCC
	pGadd45a-F	CACATTCATCGCAGTGGAAG
	pGadd45a-R	CCATCACCGTTCAGGAAGAT
	m-18s-F	TTCTGGCCAACGGTCTAGACAAC
	m-18s-R	CCAGTGGTCTTGGTGTGCTGA
	m-Ucp1-F	AGGCTTCCAGTACCATTAGGT
	m-Ucp1-R	CTGAGTGAGGCAAAGCTGATTT
	m-Prdm16-F	CCACCAGCGAGGACTTCAC
	m-Prdm16-R	GGAGGACTCTCGTAGCTCGAA
	m-Pgc1a-F	TATGGAGTGACATAGAGTGTGCT
	m-Pgc1a-R	CCACTTCAATCCACCCAGAAAG
	m-Ppara-F	AGAGCCCCATCTGTCCTCTC
	m-Ppara-R	ACTGGTAGTCTGCAAAACCAAA
	m-Pparg-F	TCGCTGATGCACTGCCTATG
	m-Pparg-R	GAGAGGTCCACAGAGCTGATT
	m-Cidea-F	TGACATTCATGGGATTGCAGAC
	m-Cidea-R	GGCCAGTTGTGATGACTAAGAC
	m-Leptin F	GAGACCCCTGTGTCGGTTC
	m-Leptin R	CTGCGTGTGTGAAATGTCATTG
	m-Adipoq-F	TGTTCCTCTTAATCCTGCCCA
	m-Adipoq-R	CCAACCTGCACAAGTTCCCTT
	m-Fabp4-F	AAGGTGAAGAGCATCATAACCCT
	m-Fabp4-R	TCACGCCTTTCATAACACATTCC
	m-Agt-F	TCTCCTTTACCACAACAAGAGCA
	m-Agt-R	CTTCTCATTCACAGGGGAGGT
	m-Retn-F	AAGAACCTTTCATTTCCCCTCCT
	m-Retn-R	GTCCAGCAATTTAAGCCAATGTT
	m-Tfam-F	CCAGGAGGCAAAGGATGATTCG
	m-Tfam-R	CCAACTTCAGCCATCTGCTCTTCCC
	m-Trim14-F	GTGCGTGTGCAGAAGCTAATC
	m-Trim14-R	CTGCGTAAACCTTGAGCCTTT
	m-Gadd45a-F	ACGTGGTACTGTGCCTGCTG
	m-Gadd45a-R	CGCAGGATGTTGATGTCGTT
	m-Gadd45b-F	AGAAGATGCAGGCGGTGACT
	m-Gadd45b-R	AGGCACAAGACCACGCTGT
	m-Gadd45g-F	ACGTTGATTCAGGCGTTCTG
	m-Gadd45g-R	GGTCCTTCCATGTGTCCTCA
	m-C/ebpa-F	CAAGAACAGCAACGAGTACCG
	m-C/ebpa-R	GTCACTGGTCAACTCCAGCAC
