# Supplementary material for: GADD45A regulates subcutaneous fat deposition and lipid metabolism by interacting with Stat1
Source: BMC Biol. 2023 Oct 9;21:212. doi: 10.1186/s12915-023-01713-z (PMC10561432; doi:10.1186/s12915-023-01713-z)
Supplement: Supplementary file 8 — Additional file 8. Individual data values. [file 12915_2023_1713_MOESM8_ESM.xlsx]

## Sheet: Figure 2
Figure 2C
genes	BAT-1	BAT-2	BAT-3	BAT-4	WAT-1	WAT-2	WAT-3	WAT-4
Ucp1	0.95642	1.02374	1.08236	0.9436	0.040803	0.029195	0.095476	0.017498
Prdm16	1.09427	0.982329	1.06024	0.877436	0.04416	0.033017	0.034723	0.04029
Pgc1a	1.03988	0.953246	1.03065	0.978815	0.335028	0.080438	0.104947	0.176758
Ppara	1.1308	0.958736	1.04903	0.87928	0.793677	0.629506	0.494039	0.233682
Cidea	1.08885	0.929208	1.05098	0.940425	0.290715	0.12488	0.173936	0.216926
Figure 2D
genes	BAT-1	BAT-2	BAT-3	BAT-4	WAT-1	WAT-2	WAT-3	WAT-4
Pparg	1.08034	0.998715	0.967194	0.958262	11.3263	5.72699	5.98012	9.32134
Lep	1.06592	0.900919	1.06103	0.981441	31.4903	15.9387	19.5886	24.2331
Adipoq	1.06568	0.981599	1.03246	0.925905	19.4661		12.5787	18.0275
Fabp4	1.15563	0.962381	0.963678	0.933045	1.41506	1.31892	1.40197	1.68619
Figure 2E
genes	BAT-1	BAT-2	BAT-3	BAT-4	WAT-1	WAT-2	WAT-3	WAT-4
Agt	1.43055	1.03023	1.00568	0.674688	57.0762	17.4771	25.7664	26.5587
Retn	0.917296	0.973864	1.05797	1.05808	686.737	378.475	403.806	614.769
Trim14	1.08491	1.04618	1.10567	0.796845	105.439	63.1976	49.1957	81.8537
Figure 2F
genes	BAT-1	BAT-2	BAT-3	BAT-4	WAT-1	WAT-2	WAT-3	WAT-4
Gadd45a	1.07711	0.951315	1.09015	0.895213	71.3795	40.1607	43.5239	47.3826
Gadd45b	1.12032	0.939194	1.1937	0.796172	28.0454	11.5263	17.9132	23.8864
Gadd45g	0.876533	1.0145	1.11454	1.00898	0.692588	0.495595	0.043691	0.083039
Figure 2G
genes	BAT-1	BAT-2	BAT-3	BAT-4	WAT-1	WAT-2	WAT-3	WAT-4
GADD45α	0.557795	0.55076	1.4434	1.44805	3.03826	3.00544	2.02026	2.03032
PGC1α	0.973883	0.978245	1.02243	1.02544	0.273574	0.273607	0.359832	0.365332
UCP1	0.922747	0.92131	1.07631	1.07964	0.142082	0.140084	0.187493	0.187766

## Sheet: Figure 3
Figure 3A
	UN-1	UN-2	UN-3	DIF-1	DIF-2	DIF-3
TG	0.0501	0.0502	0.0503	1.1637	1.112	1.1665
Figure 3B
genes	UN-1	UN-2	UN-3	DIF-1	DIF-2	DIF-3
Gadd45a	1	1	1	2.19066	2.15933	2.09256
Pparg	1	1	1	84.7906	67.5298	80.9728
Leptin	1	1	1	5.26242	4.35292	4.05154
Fabp4	1	1	1	56.6659	41.1555	49.2337
Adipoq	1	1	1	417.85	389.867	396.92
Figure 3D
	Ctrl-1	Ctrl-2	Ctrl-3	G45a-oe-1	G45a-oe-2	G45a-oe-3
TG	0.9375	0.9394	0.9725	1.2636	1.2771	1.3108
Figure 3E
genes	Ctrl-1	Ctrl-2	Ctrl-3	G45a-oe-1	G45a-oe-2	G45a-oe-3
Gadd45a	1	1	1	2.07215	2.03234	1.98134
Lep	1	1	1	2.22835	3.09087	2.12564
Adipoq	1	1	1	2.32401	2.59801	2.35355
genes	Ctrl-1	Ctrl-2	Ctrl-3	Ctrl-4	G45a-oe-1	G45a-oe-2	G45a-oe-3	G45a-oe-4
Pparg	1	1	1	1	1.6276	2.11475	2.27882	2.16267
Fabp4	1	1	1	1	1.1805	1.10014	1.13179	1.24566
Figure 3H
genes	shCtrl-1	shCtrl-2	shCtrl-3	shCtrl-4	shG45a-1	shG45a-2	shG45a-3	shG45a-4
Gadd45a	1	1	1	1	0.07316	0.04762	0.09642	0.20931
Cebpa	1	1	1	1	0.21584	0.10412	0.25481	0.39475
Pparg	1	1	1	1	0.15573	0.21721	0.15778	0.27668
Leptin	1	1	1	1	0.02655	0.12756	0.21667	1
Adipoq	1	1	1	1	0.16639	0.2724	0.23805	0.30679
Fabp4	1	1	1	1	0.1339	0.14443	0.15494	0.26831

## Sheet: Figure 5
Figure 5E
pGL3-Lkb1	+	+	+	+	+	+
pCDNA3.1	+	+	+	+	+	-
Stat1	-	+	+	+	+	+
Gadd45a	-	-	+	+	+	+
Luciferase activity	1.00191	1.98841	0.758652	0.77034	0.545446	0.384064
	0.983349	1.80134	0.751477	0.752317	0.504159	0.396226
	1.01474	1.77062	0.751872	0.744248	0.52532	0.3779

## Sheet: Figure 6
Figure 6C
hIFN-α1	+	+	+
pCDNA3.1	-	+	-
Gadd45a	-	-	+
Relative protein level of WCL	0.999089	0.759931	0.417623
	0.968263	0.780064	0.417623
	1.03265	0.774971	0.475746
hIFN-α1	+	+	+
pCDNA3.1	-	+	-
Gadd45a	-	-	+
Relative protein level of Nuclear	0.989607	1.32107	0.212564
	0.984216	1.33744	0.21779
	1.02618	1.30958	0.216287

## Sheet: Figure S2
Figure S2A
	UN-1	UN-2	UN-3	UN-4	DIF-1	DIF-2	DIF-3	DIF-4
OD 490	0.2723	0.2664	0.2661	0.2636	0.4326	0.464	0.4819	0.4282
Figure S2B
genes	UN-1	UN-2	UN-3	UN-4	UN-5	DIF-1	DIF-2	DIF-3	DIF-4	DIF-5
Gadd45a	1	1	1	1	1	1.41698	1.85906	1.34246	1.35823	1.26399
Fabp4	1	1	1	1	1	78.4814	94.7043	81.0205	79.9785	95.7458
genes	UN-1	UN-2	UN-3	DIF-1	DIF-2	DIF-3
Pparg	1	1	1	1.7367	1.41902	1.70095
Leptin	1	1	1	8.85391	3.51122	2.77811
Adipoq	1	1	1	9.75364	11.3407	9.73066
Figure S2D
	Ctrl-1	Ctrl-2	Ctrl-3	Ctrl-4	G45a-oe-1	G45a-oe-2	G45a-oe-3	G45a-oe-4
OD490	0.23	0.2343	0.1982	0.2386	0.4675	0.4875	0.4756	0.4947
Figure S2E
genes	Ctrl-1	Ctrl-2	Ctrl-3	G45a-oe-1	G45a-oe-2	G45a-oe-3
Gadd45a	1	1	1	21.1184	13.1861	8.4656
Fabp4	1	1	1	9.78871	11.8071	5.56588
Adipoq	1	1	1	6.287	7.1445	3.34596
genes	Ctrl-1	Ctrl-2	Ctrl-3	Ctrl-4	G45a-oe-1	G45a-oe-2	G45a-oe-3	G45a-oe-4
Pparg	1	1	1	1	6.1031	6.69295	8.72362	9.1467
Leptin	1	1	1	1	1.39428	1.49585	1.94702	2.53513
Figure S2H
genes	shCtrl-1	shCtrl-2	shCtrl-3	shG45a-1	shG45a-2	shG45a-3
GADD45A	1	1	1	0.488502	0.777695	0.42155
PPARγ	1	1	1	0.605464	0.623495	0.659505
LEP	1	1	1	0.566778	0.578059	0.310653
ADIPOQ	1	1	1	0.537514	0.459675	0.552681

## Sheet: Figure S3
Figure S3A
iWAT-frequency
Area/μm2	WT-1	WT-2	WT-3	KO-1	KO-2	KO-3
<1000	0	0	0	10	10.2362	10.4839
1000-2000	10	7.87402	10.4839	44.6154	45.6693	44.3548
2000-3000	29.2308	29.9213	25.8065	29.2308	29.9213	30.6452
3000-4000	24.6154	25.1969	25.8065	10.7692	11.0236	11.2903
>4000	36.1538	37.0079	37.9032	5.38462	3.14961	3.22581
Figure S3B
iWAT-average area
	WT-1	WT-2	WT-3	KO-1	KO-2	KO-3
Area/μm2	3607.21	3661.84	3677.64	2106.87	2023.77	2024.7
Figure S3C
eWAT-frequency
Area/μm2	WT-1	WT-2	WT-3	KO-1	KO-2	KO-3
1000-2000	1.66667	1.75439	1.85185	22.5	26.087	20.2703
2000-3000	10	10.5263	11.1111	52.5	44.9275	56.7568
3000-4000	18.3333	19.2982	20.3704	18.75	21.7391	20.2703
4000-5000	31.6667	33.3333	29.6296	6.25	7.24638	2.7027
>5000	38.3333	35.0877	37.037	0	0	0
Figure S3D
eWAT-average area
	WT-1	WT-2	WT-3	KO-1	KO-2	KO-3
Area/μm2	4691.37	4510.07	4500.61	2549.24	2567.83	2524.39

## Sheet: Figure S4
Figure S4B
gene	WT-1	WT-2	WT-3	WT-4	KO-1	KO-2	KO-3	KO-4
Lkb1	1.10454	0.640859	0.920717	0.447271	1.43694	3.00306	2.89526	2.11447

## Sheet: Figure S5
Figure S5A
GSE113764 BAT vs WAT (Human)
Pathway	log2(FC)	pVal
UCP1	4.41086	0.0179
DIO2	1.93842	0.0448
COX5A	1.43593	0.00787
PPARGC1A	1.33845	0.0164
COX7A2	1.15417	0.0336
COX7B	1.0378	0.0336
EBF2	1.00791	0.000186
COX5B	0.977462	0.0419
COX8A	0.895952	0.0624
COX7A1	0.758415	0.0974
CIDEA	0.668695	0.238
GADD45A	-0.900225	0.00925
Figure S5B
GSE150119 SClav vs AbdSQ (Human)
Pathway	log2(FC)	pVal
TBX1	3.50444	1.08e-06
UCP1	3.15895	2.65e-13
DIO2	2.49454	7.57e-06
PRDM16	2.19024	0.00168
EBF2	1.99623	1.06e-07
COX7A1	0.510378	0.101
PPARGC1A	0.327886	0.727
GADD45A	-0.481167	0.266
FABP4	-0.65506	0.203
LEP	-2.98519	0.00231
Figure S5C
GSE65190 FSK vs Vehicle (Human)
Pathway	log2(FC)	pVal
CIDEA	2.98	0.00163
UQCRC1	1.04	0.00507
ATP5A1	0.506	0.0263
COX5B	0.454	0.028
PPARGC1A	0.429	0.0344
GADD45A	-0.508	0.0363
